# Supplementary material for: Permittivity-Inspired Microwave Resonator-Based Biosensor Based on Integrated Passive Device Technology for Glucose Identification
Source: Biosensors (Basel). 2021 Dec 9;11(12):508. doi: 10.3390/bios11120508 (PMC8699625; doi:10.3390/bios11120508)
Supplement: Supplementary file 1 [file biosensors-11-00508-s001.zip]

Archive with 1 entries (1 files):
- biosensors-1438358-supplementary.pdf
